# Supplementary material for: Sebacinales Everywhere: Previously Overlooked Ubiquitous Fungal Endophytes
Source: PLoS One. 2011 Feb 15;6(2):e16793. doi: 10.1371/journal.pone.0016793 (PMC3039649; doi:10.1371/journal.pone.0016793)
Supplement: Table S1 — Host plants from which endophytic Sebacinales were sequenced for this study and assignment to plant families. Sequences marked with an asterisk are from herbarium specimens collected in the 1830/40s by G.W. Schimper and T. Kotschy. (XLS) [file pone.0016793.s004.xls]

## Sheet: Tabelle2
Table S1. Host plants from which endophytic Sebacinales were sequenced for this study and assignment
to plant families. Sequences marked with asterisks are from herbarium specimens collected in the 1830/40s
by G.W. Schimper and T. Kotschy (TUB).
Host species	Host family	GenBank accn.	Provenience	DNA extraction no.
Adoxa moschatellina	Adoxaceae	FJ556840	Germany	6463
Aneura pinguis	Aneuraceae	EU909216	Germany	9761
Ranunculus ficaria	Aneuraceae	EU910920	Germany	7032
Riccardia latifrons	Aneuraceae	EU909215	Germany	9663
Riccardia latifrons	Aneuraceae	EU909221	Germany	9678
Riccardia latifrons	Aneuraceae	EU909223	Germany	9610
Riccardia metzgeriformis	Aneuraceae	FJ792852	Ecuador	9721
Riccardia palmata	Aneuraceae	EU909214	Germany	9595
Riccardia palmata	Aneuraceae	EU909218	Germany	9616
Riccardia palmata	Aneuraceae	EU909219	Germany	9673
Riccardia palmata	Aneuraceae	EU909225	Germany	9614
Riccardia palmata	Aneuraceae	EU909229	Germany	9666
Riccardia sp.	Aneuraceae	FJ792851	Ecuador	9711
Astrantia major	Apiaceae	FJ556836	Germany	6443
Sanicula europaea	Apiaceae	FJ556819	Germany	6395
Torilis nodosa	Apiaceae	FJ556811	Italy	6380
Anthemis tinctoria	Asteraceae	FJ556835	Italy	6442
Chrysanthemum halleri	Asteraceae	FJ556838	Germany	6450
Crepis biennis	Asteraceae	FJ556837	Germany	6449
Hieracium murorum	Asteraceae	FJ556816	Germany	6391
Lapsana communis	Asteraceae	FJ556815	Germany	6390
Prenanthes purpurea	Asteraceae	FJ556856	Germany	6555
Taraxacum officinale	Asteraceae	FJ792843	Germany	6795
Arabidopsis thaliana	Brassicaceae	FJ792850	Germany	7021
Lychnis flos-cuculi	Caryophyllaceae	FJ556839	Slovenia	6460
Combretum cf. sericeum	Combretaceae	FJ556862	Namibia	EU17
Dipsacus sylvestris	Dipsacaceae	EU910902	Germany	6872
Equisetum arvense	Equisetaceae	FJ556841	Austria	6467
Phyllanthus venosus*	Euphorbiaceae	FJ556857	Sudan	6570
Acacia hebeclada	Fabaceae	FJ556867	Namibia	EU41
Acacia mellifera	Fabaceae	FJ556866	Namibia	EU39
Anthyllis vulneraria	Fabaceae	EU910929	Germany	6980
Astragalus falcatus	Fabaceae	EU910911	Germany	6894
Coronilla varia	Fabaceae	EU910922	Germany	6944
Desmodium sp.	Fabaceae	FJ556827	Ethiopia	6430
Hippocrepis comosa	Fabaceae	FJ556843	Germany	6470
Hippocrepis cornigera*	Fabaceae	FJ556828	Egypt	6431
Lathyrus aphaca	Fabaceae	EU910932	France	6997
Lathyrus cicera	Fabaceae	EU910934	France	7007
Lathyrus pratensis	Fabaceae	EU910939	Germany	7039
Medicago lupulina	Fabaceae	EU910907	Germany	6875
Medicago lupulina	Fabaceae	EU910926	Germany	6965
Medicago lupulina	Fabaceae	FJ556805	Italy	6369K1
Medicago lupulina	Fabaceae	FJ556807	Italy	6369K3
Medicago lupulina	Fabaceae	FJ556808	Italy	6369K5
Medicago sativa	Fabaceae	FM251933	Switzerland	ZS743
Medicago sativa	Fabaceae	FM251934	Switzerland	ZS731
Medicago sativa	Fabaceae	FM251939	Switzerland	ZS727
Medicago teneroides	Fabaceae	FJ556820	Italy	6396
Melilotus albus	Fabaceae	FJ556844	Germany	6472
Onobrychis viciifolia	Fabaceae	FJ556845	Germany	6473
Trifolium arvense	Fabaceae	EU910931	France	6983
Trifolium badium	Fabaceae	FJ556846	Germany	6474
Trifolium calocephalum*	Fabaceae	FJ556825	Ethiopia	6427
Trifolium calocephalum*	Fabaceae	FJ556826	Ethiopia	6427
Trifolium campestre	Fabaceae	EU910930	France	6982
Trifolium medium	Fabaceae	EU910927	Germany	6968
Trifolium pratense	Fabaceae	EU910924	Germany	6960
Trifolium rueppellianum*	Fabaceae	FJ556829	Ethiopia	6432
Trifolium sp.	Fabaceae	FM251943	Switzerland	ZS737
Trifolium thallii	Fabaceae	EU910933	France	7006
Trifolium thallii	Fabaceae	FJ792847	France	7001
Trifolium thallii	Fabaceae	FJ792849	France	7013
Trifolium tomentosum	Fabaceae	FJ792848	France	7005
Trigonella sp.*	Fabaceae	FJ556830	Sudan	6433
Vicia cracca	Fabaceae	EU910917	Germany	6918
Vicia cracca	Fabaceae	EU910918	Germany	6921
Vicia cracca	Fabaceae	EU910919	Germany	6922
Vicia cracca	Fabaceae	EU910925	Germany	6962
Vicia dumetorum	Fabaceae	EU910914	Germany	6905
Vicia hirsuta	Fabaceae	EU910928	Germany	6969
Vicia sativa	Fabaceae	EU910910	Germany	6890
Vicia sepium	Fabaceae	EU910906	Germany	6867
Vicia sepium	Fabaceae	EU910912	Germany	6899
Vicia sepium	Fabaceae	EU910923	Germany	6959
Medicago lupulina	Fabaceae	FJ556806	Italy	6369K2
Gentiana acaulis	Gentianaceae	FM251929	Switzerland	ZS733
Gentiana acaulis	Gentianaceae	FM251942	Switzerland	ZS759
Geranium palustre	Geraniaceae	FJ556859	Germany	6586
Geranium pyrenaicum	Geraniaceae	FJ556834	Italy	6438
Geranium pyrenaicum	Geraniaceae	FJ556849	Germany	6482
Ajuga reptans	Lamiaceae	FJ556850	Germany	6483
Glechoma hederacea	Lamiaceae	EU910921	Germany	6938
Lamium album	Lamiaceae	FJ556851	Germany	6485
Melittis melissophyllum	Lamiaceae	FJ556852	Slovenia	6486
Origanum vulgare	Lamiaceae	FM251931	Switzerland	ZS745
Origanum vulgare	Lamiaceae	FM251944	Switzerland	ZS747
Prunella vulgaris	Lamiaceae	FJ556860	Great Britain	6758
Linum austriacum	Linaceae	FJ556821	Austria	6399
Rhinanthus alectorolophus	Orobanchaceae	FJ556853	Germany	6492
Oxalis dillenii	Oxalidaceae	FJ556854	Germany	6507
Papaver rhoeas	Papaveraceae	FJ556832	Italy	6436
Papaver rhoeas	Papaveraceae	FJ556833	Italy	6436
Plantago media	Plantaginaceae	EU910903	Germany	6818
Aegilops geniculata	Poaceae	FJ556809	Italy	6370
Agrostis scabra	Poaceae	FM251927	USA	SA531
Agrostis scabra	Poaceae	FM251935	USA	SA543
Agrostis stolonifera	Poaceae	FM251941	Iceland	SA549
Bromus erectus	Poaceae	FM251936	Switzerland	ZS725
Bromus erectus	Poaceae	FM251937	Switzerland	ZS730
Calamagrostis epigeios	Poaceae	EU910898	Germany	6797
Calamagrostis sp.	Poaceae	FJ556814	Germany	6389
Calamagrostis sp.	Poaceae	FJ556823	Germany	6402
Calamagrostis sp.	Poaceae	FJ556824	Germany	6402
Dactylis glomerata	Poaceae	EU910935	Germany	7014
Dichanthelium lanuginosum	Poaceae	FM251926	USA	SA551
Dichanthelium lanuginosum	Poaceae	FM251938	USA	SA539
Digitaria cf. seriata	Poaceae	FJ556865	Namibia	EU31.1
Eragrostis cf. echinochloidea	Poaceae	FJ556861	Namibia	EU14
Lolium perenne	Poaceae	EU910936	Germany	7015
Phleum pratense	Poaceae	EU910901	Germany	6811
Phleum pratense	Poaceae	EU910937	Germany	7023
Poaceae sp.	Poaceae	FM251932	Switzerland	ZS761
Poaceae sp.	Poaceae	FM251940	USA	SA547
Poaceae sp.	Poaceae	FM251930	Switzerland	ZS763
Schmidtia cf. pappophoroides	Poaceae	FJ556863	Namibia	EU18
Schmidtia cf. pappophoroides	Poaceae	FJ556864	Namibia	EU19.3
Triticum aestivum	Poaceae	EU910899	Germany	6803
Triticum aestivum	Poaceae	FJ556817	Germany	6394
Triticum aestivum	Poaceae	FJ556818	Germany	6394
Zea mays	Poaceae	FM251923	Switzerland	ZS996
Zea mays	Poaceae	FM251925	Switzerland	ZS986
Zea mays	Poaceae	FM251945	Switzerland	ZS968
Zea mays	Poaceae	FM251928	Switzerland	ZS1002
Podocarpus falcatus	Podocarpaceae	FJ556868	Ethiopia	PF4
Polygala vulgaris	Polygalaceae	FJ556847	Slovenia	6477
Rumex acetosa	Polygonaceae	FJ792846	Germany	6941
Anagallis arvensis	Primulaceae	FJ556822	Italy	6401
Thamnochortus muirii	Restionaceae	FJ556831	South Africa	6435
Agrimonia eupatoria	Rosaceae	FJ556858	Germany	6581
Fragaria moschata	Rosaceae	FJ792844	Germany	6838
Geum urbanum	Rosaceae	FJ556855	Germany	6528
Galium odoratum	Rubiaceae	FJ556848	Germany	6479
Sherardia arvensis	Rubiaceae	FJ556810	Italy	6379
Veronica persica	Veronicaceae	EU910900	Germany	6809
